# Supplementary material for: Interleukin-1β Drives Disease Progression in Arrhythmogenic Cardiomyopathy
Source: JACC Basic Transl Sci. 2026 May 5;11(6):101542. doi: 10.1016/j.jacbts.2026.101542 (PMC13158593; doi:10.1016/j.jacbts.2026.101542)
Supplement: Supplemental Material 3 [file mmc3.xls]

## Sheet: Figure 1
	Figure 1A: Graphical schematic only (no data to display).
	Figure 1B-F: a Github link will be provided upon acceptance of publication. Raw sequence files and processed .rds objects that support the findings of this study are available on the Gene Expression Omnibus (GSEXXXXXX). Code to reproduce the figures derived from the sequencing data will be available on the Lavine Lab Github or upon request to the authors.
	Figure 1G: Representative H&E immunostained myocardium only (no data to display).

## Sheet: Figure 2
	Figure 2A-F & H-J: a Github link will be provided upon acceptance of publication. Raw sequence files and processed .rds objects that support the findings of this study are available on the Gene Expression Omnibus (GSEXXXXXX). Code to reproduce the figures derived from the sequencing data will be available on the Lavine Lab Github or upon request to the authors.
	Figure 2G: Representative H&E immunostained myocardium only (no data to display).

## Sheet: Figure 3
	Figure 3A-K: a Github link will be provided upon acceptance of publication. Raw sequence files and processed .rds objects that support the findings of this study are available on the Gene Expression Omnibus (GSEXXXXXX). Code to reproduce the figures derived from the sequencing data will be available on the Lavine Lab Github or upon request to the authors.
	Figure 3L: Representative myocardium immunostained for CCR2, CD68, FAP, and DAPI only (no data to display).
				Readout	Pateint Sample No.	Group	cells/mm2		Readout	Pateint Sample No.	Group	cells/mm2
				CCR2+ Cells	20-55	lesion	104.787		FAP+ Cells	20-55	lesion	95.7447
					398-100	lesion	81.5603			398-100	lesion	89.3617
		Fig. 3M			19-14	lesion	75.1773			19-14	lesion	63.8298
					923-110	lesion	88.6525			923-110	lesion	65.9574
					20-55	non-lesion	22.8723			20-55	non-lesion	65.9574
					398-100	non-lesion	30.4965			398-100	non-lesion	54.6099
					19-14	non-lesion	21.2766			19-14	non-lesion	12.0567
					923-110	non-lesion	20.5674			923-110	non-lesion	23.4043
				Readout	Pateint Sample No.	Group	distance (µm)
				AVG Distance between CCR2+ & FAP+ Cells	20-55	lesion	22.1893
					398-100	lesion	35.2619
					19-14	lesion	26.3333
					923-110	lesion	22.4381
					20-55	non-lesion	58.4536
					398-100	non-lesion	76.5
					19-14	non-lesion	132.992
					923-110	non-lesion	69.2667

## Sheet: Figure 4
	Figure 4A-I: a Github link will be provided upon acceptance of publication. Raw sequence files and processed .rds objects that support the findings of this study are available on the Gene Expression Omnibus (GSEXXXXXX). Code to reproduce the figures derived from the sequencing data will be available on the Lavine Lab Github or upon request to the authors.
	Figure 4J: Representative myocardium immunostained for CCR2, POSTN, IL-1β, and DAPI only (no data to display).
				Readout	Sample	Group	cells/mm2								Readout	Sample	Group	pg/mL
				CCR2+ Cells	WT1	WT	0								IL-1β	WT1	WT	41.3316
		Fig. 4K			WT2	WT	0.67						Fig. 4L			WT2	WT	34.236
					WT3	WT	0.67									WT3	WT	20.3395
					WT4	WT	0.67									WT4	WT	35.8298
					Dsg2 1	Dsg2	56.6									WT5	WT	51.2546
					Dsg2 2	Dsg2	96.6									Dsg2 1	Dsg2	112.473
					Dsg2 3	Dsg2	96.6									Dsg2 2	Dsg2	69.5067
					Dsg2 4	Dsg2	30									Dsg2 3	Dsg2	64.5943
																Dsg2 4	Dsg2	76.9844
																Dsg2 5	Dsg2	88.0644
				Readout	Sample	Group	cells/mm2
				CCR2+ & IL-1β+ Cells	WT1	WT	0
					WT2	WT	0
					WT3	WT	0
					WT4	WT	0
					Dsg2 1	Dsg2	40
					Dsg2 2	Dsg2	56.6
					Dsg2 3	Dsg2	73.3
					Dsg2 4	Dsg2	30

## Sheet: Figure 5
	Figure 5A: Graphical Abstact only (no data to display).								Figure 5C: Representative ECGs (corresponding data below).
				Sample	Treatment Cohort	% Ejection Fraction						Sample	Treatment Cohort	% Ectopics Beats			Sample	Treatment Cohort	QRSd (ms)
				WT 1	WT (isotype)	84.261						WT 1	WT (isotype)	0.258398			WT 1	WT (isotype)	13.74
		Fig. 5B		WT 2	WT (isotype)	80.1305				Fig. 5C		WT 2	WT (isotype)	0			WT 2	WT (isotype)	10.83
				WT 3	WT (isotype)	65.7857						WT 3	WT (isotype)	0			WT 3	WT (isotype)	11.77
				WT 4	WT (isotype)	88.6504						WT 4	WT (isotype)	0.289017			WT 4	WT (isotype)	12.89
				WT 5	WT (isotype)	81.4986						WT 5	WT (isotype)	0			WT 5	WT (isotype)	12.01
				WT 6	WT (isotype)	76.4437						WT 6	WT (isotype)	0			WT 6	WT (isotype)	11.01
				Dsg2 1	Dsg2 (isotype)	30.8573						Dsg2 1	Dsg2 (isotype)	1.17302			Dsg2 1	Dsg2 (isotype)	18.42
				Dsg2 2	Dsg2 (isotype)	50.649						Dsg2 2	Dsg2 (isotype)	0.902935			Dsg2 2	Dsg2 (isotype)	12.73
				Dsg2 3	Dsg2 (isotype)	40.8371						Dsg2 3	Dsg2 (isotype)	1.04384			Dsg2 3	Dsg2 (isotype)	14.77
				Dsg2 4	Dsg2 (isotype)	52.4569						Dsg2 4	Dsg2 (isotype)	0.896861			Dsg2 4	Dsg2 (isotype)	13.71
				Dsg2 5	Dsg2 (isotype)	46.3851						Dsg2 5	Dsg2 (isotype)	0			Dsg2 5	Dsg2 (isotype)	14.08
				Dsg2 6	Dsg2 (isotype)	36.7294						Dsg2 6	Dsg2 (isotype)	3.3264			Dsg2 6	Dsg2 (isotype)	11.14
				Dsg2 7	Dsg2 (isotype)	42.844						Dsg2 7	Dsg2 (isotype)	0.564972			Dsg2 7	Dsg2 (isotype)	14.08
				Dsg2 8	Dsg2 (isotype)	59.0866						Dsg2 8	Dsg2 (isotype)	5.02008			Dsg2 8	Dsg2 (isotype)	12.45
				Dsg2 9	Dsg2 (isotype)	49.5469						Dsg2 9	Dsg2 (isotype)	0			Dsg2 9	Dsg2 (isotype)	16.9
				Dsg2 10	Dsg2 (isotype)	60.1666						Dsg2 10	Dsg2 (isotype)	2.48366			Dsg2 10	Dsg2 (isotype)	16.33
				Dsg2 1	Dsg2 (anti-IL1β)	62.2567						Dsg2 1	Dsg2 (anti-IL1β)	0			Dsg2 1	Dsg2 (anti-IL1β)	8.294
				Dsg2 2	Dsg2 (anti-IL1β)	57.4358						Dsg2 2	Dsg2 (anti-IL1β)	0			Dsg2 2	Dsg2 (anti-IL1β)	7.917
				Dsg2 3	Dsg2 (anti-IL1β)	64.5778						Dsg2 3	Dsg2 (anti-IL1β)	0			Dsg2 3	Dsg2 (anti-IL1β)	12.88
				Dsg2 4	Dsg2 (anti-IL1β)	71.0451						Dsg2 4	Dsg2 (anti-IL1β)	0			Dsg2 4	Dsg2 (anti-IL1β)	11.77
				Dsg2 5	Dsg2 (anti-IL1β)	63.8889						Dsg2 5	Dsg2 (anti-IL1β)	0			Dsg2 5	Dsg2 (anti-IL1β)	12.77
				Dsg2 6	Dsg2 (anti-IL1β)	68.0535						Dsg2 6	Dsg2 (anti-IL1β)	0.458716			Dsg2 6	Dsg2 (anti-IL1β)	10.89
				Dsg2 7	Dsg2 (anti-IL1β)	65.3746						Dsg2 7	Dsg2 (anti-IL1β)	0			Dsg2 7	Dsg2 (anti-IL1β)	12.33
				Dsg2 8	Dsg2 (anti-IL1β)	67.0764						Dsg2 8	Dsg2 (anti-IL1β)	0			Dsg2 8	Dsg2 (anti-IL1β)	11.16
				Dsg2 9	Dsg2 (anti-IL1β)	64.3614						Dsg2 9	Dsg2 (anti-IL1β)	0			Dsg2 9	Dsg2 (anti-IL1β)	10.61
	Figure 5D: Representative trichrome staind hearts (corresponding data below).								Figure 5E: Representative immunostained myocardium (corresponding data below).
				Sample	Treatment Cohort	% Fibrosis						Readout	Sample	Treatment Cohort	Percent (%) NLRP3+ Cells		Readout	Sample	Treatment Cohort	Percent (%) pCASP1+ Cells
				WT 1	WT (isotype)	1				Fig. 5E		NLRP3+ Cells	WT 1	WT (isotype)	0.136803		pCASP1 (Ser376)+ Cells	WT 1	WT (isotype)	0.377077
				WT 2	WT (isotype)	0							WT 2	WT (isotype)	3.04233			WT 2	WT (isotype)	0.132502
				WT 3	WT (isotype)	0							WT 3	WT (isotype)	0.528541			WT 3	WT (isotype)	0.0602682
				WT 4	WT (isotype)	0.5							WT 4	WT (isotype)	0.124451			WT 4	WT (isotype)	0.0650697
		Fig. 5D		WT 5	WT (isotype)	3							WT 5	WT (isotype)	0.622589			WT 5	WT (isotype)	0.338654
				WT 6	WT (isotype)	2							Dsg2 1	Dsg2 (isotype)	20.6015			Dsg2 1	Dsg2 (isotype)	14.8148
				Dsg2 1	Dsg2 (isotype)	21							Dsg2 2	Dsg2 (isotype)	11.5519			Dsg2 2	Dsg2 (isotype)	29.6595
				Dsg2 2	Dsg2 (isotype)	12							Dsg2 3	Dsg2 (isotype)	8.99522			Dsg2 3	Dsg2 (isotype)	57.73
				Dsg2 3	Dsg2 (isotype)	19							Dsg2 4	Dsg2 (isotype)	31.8665			Dsg2 4	Dsg2 (isotype)	19.2222
				Dsg2 4	Dsg2 (isotype)	7							Dsg2 5	Dsg2 (isotype)	37.1899			Dsg2 5	Dsg2 (isotype)	18.7988
				Dsg2 5	Dsg2 (isotype)	7							Dsg2 1	Dsg2 (anti-IL1β)	6.86803			Dsg2 1	Dsg2 (anti-IL1β)	0.184927
				Dsg2 6	Dsg2 (isotype)	43							Dsg2 2	Dsg2 (anti-IL1β)	0.0528541			Dsg2 2	Dsg2 (anti-IL1β)	0.15432
				Dsg2 7	Dsg2 (isotype)	18							Dsg2 3	Dsg2 (anti-IL1β)	17.9128			Dsg2 3	Dsg2 (anti-IL1β)	0.102802
				Dsg2 8	Dsg2 (isotype)	19							Dsg2 4	Dsg2 (anti-IL1β)	8.19722			Dsg2 4	Dsg2 (anti-IL1β)	2.09549
				Dsg2 9	Dsg2 (isotype)	26							Dsg2 5	Dsg2 (anti-IL1β)	2.49354			Dsg2 5	Dsg2 (anti-IL1β)	1.37467
				Dsg2 10	Dsg2 (isotype)	17
				Dsg2 1	Dsg2 (anti-IL1β)	1
				Dsg2 2	Dsg2 (anti-IL1β)	0
				Dsg2 3	Dsg2 (anti-IL1β)	7
				Dsg2 4	Dsg2 (anti-IL1β)	6
				Dsg2 5	Dsg2 (anti-IL1β)	3
				Dsg2 6	Dsg2 (anti-IL1β)	23
				Dsg2 7	Dsg2 (anti-IL1β)	3
				Dsg2 8	Dsg2 (anti-IL1β)	5
				Dsg2 9	Dsg2 (anti-IL1β)	2

## Sheet: Figure 6
	Figure 6A-H: a Github link will be provided upon acceptance of publication. Raw sequence files and processed .rds objects that support the findings of this study are available on the Gene Expression Omnibus (GSEXXXXXX). Code to reproduce the figures derived from the sequencing data will be available on the Lavine Lab Github or upon request to the authors.

## Sheet: Figure 7
	Figure 7A, C, F, H, and I: Representative immunostained myocardium (corresponding data below).
				Readout	Sample	Treatment Cohort	Avg No./field	RelA+ Cells/mm2							Readout	Sample	Treatment Cohort	RelA+ Cells/mm2	CCR2+ Cells (Avg No./field)
				RelA+ Nuclei	WT1	WT (isotype)	0	0							RelA+ Nuclei correlation with CCR2+ Cells	WT1	WT (isotype)	0	3.52734
					WT2	WT (isotype)	0.2	0.84182								WT2	WT (isotype)	0.2	2.6455
					WT3	WT (isotype)	0	0								WT3	WT (isotype)	0	0.881834
		Fig. 7B			WT4	WT (isotype)	0.2	0.84182					Fig. 7E			WT4	WT (isotype)	0.2	3.52734
					Dsg2 1	Dsg2 (isotype)	9.6	40.4074								Dsg2 1	Dsg2 (isotype)	9.6	21.164
					Dsg2 2	Dsg2 (isotype)	11	46.3001								Dsg2 2	Dsg2 (isotype)	11	25.5732
					Dsg2 3	Dsg2 (isotype)	17.2	72.3965								Dsg2 3	Dsg2 (isotype)	17.2	35.2734
					Dsg2 4	Dsg2 (isotype)	10.8	45.4583								Dsg2 4	Dsg2 (isotype)	10.8	22.9277
					Dsg2 5	Dsg2 (isotype)	14.4	60.611								Dsg2 5	Dsg2 (isotype)	14.4	28.2187
					Dsg2 1	Dsg2 (anti-IL1β)	0.8	3.36728								Dsg2 1	Dsg2 (anti-IL1β)	0.8	4.40917
					Dsg2 2	Dsg2 (anti-IL1β)	1	4.2091								Dsg2 2	Dsg2 (anti-IL1β)	1	2.6455
					Dsg2 3	Dsg2 (anti-IL1β)	0.4	1.68364								Dsg2 3	Dsg2 (anti-IL1β)	0.4	6.17284
					Dsg2 4	Dsg2 (anti-IL1β)	1	4.2091								Dsg2 4	Dsg2 (anti-IL1β)	1	5.291
					Dsg2 5	Dsg2 (anti-IL1β)	0.8	3.36728								Dsg2 5	Dsg2 (anti-IL1β)	0.8	6.17284
				Readout	Sample	Treatment Cohort	Avg No./field	CCR2+ Cells/mm2							Readout	Sample	Treatment Cohort	% POSTN+ Area
				CCR2+ Cells	WT1	WT (isotype)	0.8	3.52734							Percent	WT1	WT (isotype)	0.550216
					WT2	WT (isotype)	0.6	2.6455								WT2	WT (isotype)	0.106862
					WT3	WT (isotype)	0.2	0.881834					Fig. 7G			WT3	WT (isotype)	0.570931
					WT4	WT (isotype)	0.8	3.52734								Dsg2 1	Dsg2 (isotype)	16.1299
		Fig. 7D			Dsg2 1	Dsg2 (isotype)	4.8	21.164								Dsg2 2	Dsg2 (isotype)	14.6369
					Dsg2 2	Dsg2 (isotype)	5.8	25.5732								Dsg2 3	Dsg2 (isotype)	14.6179
					Dsg2 3	Dsg2 (isotype)	8	35.2734								Dsg2 1	Dsg2 (anti-IL1β)	5.59866
					Dsg2 4	Dsg2 (isotype)	5.2	22.9277								Dsg2 2	Dsg2 (anti-IL1β)	4.36706
					Dsg2 5	Dsg2 (isotype)	6.4	28.2187								Dsg2 3	Dsg2 (anti-IL1β)	6.56511
					Dsg2 1	Dsg2 (anti-IL1β)	1	4.40917
					Dsg2 2	Dsg2 (anti-IL1β)	0.6	2.6455
					Dsg2 3	Dsg2 (anti-IL1β)	1.4	6.17284
					Dsg2 4	Dsg2 (anti-IL1β)	1.2	5.291
					Dsg2 5	Dsg2 (anti-IL1β)	1.4	6.17284

## Sheet: Supp. Fig. 1
	Supp Fig 1A-C: A Github link will be provided upon acceptance of publication. Raw sequence files and processed .rds object that support the findings of this study are available on the Gene Expression Omnibus (GSEXXXXXX). Code to reproduce the figures derived from the sequencing data will be available on the Lavine Lab Github or upon request to the authors.
				Readout	Group	Percent (%)							Readout	Group	Percent (%)							Readout	Group	Percent (%)
				Percent Fibroblast	Donor	12.2							Percent Myeloid	Donor	10.3							Percent T/NK Cell	Donor	2
		Supp Fig. 1D			Donor	21					Supp Fig. 1E			Donor	9.5					Supp Fig. 1F			Donor	1.7
					Donor	13								Donor	10.7								Donor	0.6
					Donor	16.6								Donor	8								Donor	1.4
					Donor	24.2								Donor	6								Donor	0.7
					Donor	17.7								Donor	12.3								Donor	1.2
					Donor	21.8								Donor	11.9								Donor	1.6
					Donor	21.9								Donor	7.4								Donor	0.9
					Donor	5.6								Donor	3.7								Donor	2.1
					Donor	4								Donor	2.4								Donor	1.4
					Donor	7.1								Donor	12.1								Donor	1.5
					Donor	11.2								Donor	3.6								Donor	1.3
					ACM	30.5								ACM	17.2								ACM	4.6
					ACM	18.2								ACM	14.4								ACM	4.7
					ACM	18.5								ACM	21.9								ACM	26.7
					ACM	16								ACM	15.5								ACM	8.6
					ACM	15.7								ACM	3.9								ACM	1.1
					ACM	28.4								ACM	20.9								ACM	6

## Sheet: Supp. Fig. 2
		Supp. Fig. 2: Representative H&E immunostained myocardium only (no data to display).

## Sheet: Supp. Figs. 3 & 4
	Supp Fig 3 & 4: A Github link will be provided upon acceptance of publication. Raw sequence files and processed .rds objects that support the findings of this study are available on the Gene Expression Omnibus (GSEXXXXXX). Code to reproduce the figures derived from the sequencing data will be available on the Lavine Lab Github or upon request to the authors.

[truncated: 8 more sheets: Supp. Fig. 5, Supp. Fig. 6, Supp. Fig. 7, Supp. Fig. 8, Supp. Fig. 9, Tables S1-3, Table S4 , Antibodies]
